# Supplementary material for: An electron transfer competent structural ensemble of membrane-bound cytochrome P450 1A1 and cytochrome P450 oxidoreductase
Source: Commun Biol. 2021 Jan 8;4:55. doi: 10.1038/s42003-020-01568-y (PMC7794467; doi:10.1038/s42003-020-01568-y)
Supplement: Supplementary file 3 — Supplementary Data 1 [file 42003_2020_1568_MOESM3_ESM.xlsx]

## Sheet: sda_summary
No	ClSize C	lFSize	Repr	ReprE	ClAE	CLAED	RepRMSD	CLFRMSD	ElE	ElDesE	HyDesE	LjE	spread	stddev	DFe-N5
A-Cl9	30	3499	1	-43.943	-42.75	1.391	121.956	122.286	-21.255	3.23	-25.919	0	1.327	0.838	19.71
D-Cl5	156	14430	119	-34.563	-38.447	2.4	113.121	113.398	-15.337	2.837	-22.063	0	3.171	2.284	19.72
C-Cl3	368	37490	344	-33.796	-35.452	1.03	156.121	156.99	-15.684	3.154	-21.265	0	11.151	1.849	17.23
C-Cl9	53	4632	382	-33.054	-36.646	3.176	141.446	141.088	-12.492	2.403	-22.965	0	2.033	0.636	19.22
D-Cl3	239	13572	237	-33.048	-33.28	1.327	102.614	103.083	-15.145	3.049	-20.953	0	8.106	3.886	19.83
B-Cl6	209	14797	23	-29.58	-29.058	0.872	129.006	129.351	-12.253	2.811	-20.138	0	3.329	1.438	17.43
A-Cl8	209	15101	269	-28.719	-29.671	1.1	125.524	125.405	-12.816	1.872	-17.775	0	3.475	1.96	19.06
D-Cl4	237	13942	507	-28.544	-28.723	0.473	114.508	115.035	-11.847	2.924	-19.621	0	4.614	2.251	17.39
D-Cl2	261	13084	607	-28.152	-27.396	0.899	105.339	105.337	-11.72	3.137	-19.569	0	6.713	3.327	15.55
C-Cl1	787	63274	1086	-28.002	-28.776	2.129	177.475	181.265	-12.757	2.179	-17.424	0	15.249	6.538	15.68
A-Cl6	237	15495	459	-27.949	-26.187	1.314	169.024	168.918	-8.505	2.138	-21.582	0	3.734	2.326	17.35
C-Cl2	485	26602	1217	-27.684	-27.535	1.299	184.144	183.819	-12.854	1.771	-16.601	0	8.506	4.475	18.46
B-Cl7	198	14843	286	-27.606	-27.586	0.969	153.417	153.328	-10.798	3.017	-19.826	0	3.414	1.428	15.95
A-Cl4	248	14737	583	-27.517	-28.669	1.675	163.639	163.781	-9.179	2.286	-20.624	0	5.089	3.342	18.88
B-Cl2	424	28458	365	-27.307	-25.593	0.81	162.493	164.509	-11.479	2.562	-18.39	0	11.267	3.579	17.53
C-Cl5	257	12827	1583	-26.497	-27.807	1.116	209.115	208.682	-9.29	2.331	-19.538	0	8.035	5.807	17.58
D-Cl7	88	2893	951	-26.367	-25.831	3.006	139.556	139.674	-10.674	1.909	-17.601	0	3.873	1.632	18.48
A-Cl2	441	24396	914	-26.297	-28.066	1.275	141.325	141.028	-10.153	1.956	-18.099	0	13.902	7.169	17.3
C-Cl7	246	12872	1814	-25.74	-26.35	0.698	206.736	207.043	-9.686	2.719	-18.773	0	3.445	1.51	16.86
B-Cl1	469	17955	1162	-25.483	-26.243	1.111	163.261	162.909	-12.736	2.181	-14.928	0	8.064	3.43	18.42
B-Cl3	306	14376	1164	-25.481	-25.318	2.943	152.103	151.403	-9.57	1.837	-17.748	0	6.459	3.629	18.04
D-Cl1	299	12278	1098	-25.251	-25.325	2.592	112.258	113.341	-10.839	2.803	-17.215	0	9.93	3.511	17.66
C-Cl6	252	13000	2061	-25.007	-24.213	0.487	202.002	202.65	-8.525	2.237	-18.719	0	3.327	1.901	18.63
D-Cl9	23	385	1116	-24.892	-24.848	0.811	106.355	106.325	-11.883	2.548	-15.558	0	2.583	1.527	19.97
A-Cl7	217	8685	1221	-24.772	-26.456	2.085	115.635	115.4	-8.981	1.519	-17.31	0	3.786	3.6	19.45
C-Cl4	280	13062	2201	-24.507	-24.772	1.256	184.977	183.711	-10.061	2.066	-16.513	0	6.108	3.321	18.19
C-Cl8	223	9691	2214	-24.438	-24.101	1.417	201.758	201.907	-9.784	1.766	-16.421	0	3.576	1.811	19.4
B-Cl5	237	11588	1689	-24.404	-24.731	0.908	159.452	158.964	-8.493	2.168	-18.08	0	4.669	2.175	16.75
B-Cl10	34	1094	1697	-24.395	-25.165	0.552	167.399	166.347	-11.157	2.939	-16.177	0	5.758	2.382	19.56
B-Cl9	163	5380	2090	-22.068	-21.919	2.485	175.157	175.419	-10.838	2.639	-13.87	0	4.659	2.397	17.86
B-Cl8	183	2910	2110	-21.79	-20.197	1.879	162.586	162.958	-8.475	1.923	-15.238	0	7.607	4.411	19.89
B-Cl4	251	7700	2130	-21.538	-25.354	1.941	155.601	154.894	-10.59	1.379	-12.327	0	6.805	2.549	19.84
A-Cl5	240	8352	1875	-21.421	-23.232	1.165	158.79	158.341	-8.395	1.544	-14.571	0	9.25	3.841	18.92
D-Cl8	61	1576	1253	-21.324	-21.26	1.077	99.627	99.491	-10.983	2.571	-12.912	0	3.59	2	19.14
A-Cl3	294	7440	1958	-20.025	-19.25	0.963	160.42	159.305	-8.344	1.697	-13.379	0	7.175	3.648	19.71
D-Cl10	10	118	1322	-19.659	-18.785	0.857	110.44	110.705	-8.157	2.21	-13.712	0	2.51	1.633	19.73
A-Cl10	19	539	2261	-17.75	-16.978	1.096	135.797	135.55	-3.222	2.33	-16.859	0	1.326	0.501	19.17
D-Cl6	120	2810	1428	-17.461	-17.918	1.406	103.881	104.495	-7.26	1.714	-11.915	0	4.225	2.251	19.58
C-Cl10	39	1091	2959	-16.852	-16.196	2.017	174.956	175.453	-8.106	1.384	-10.13	0	4.781	2.677	18.49
A-Cl1	545	24516	2480	-9.395	-21.972	3.75	167.288	167.516	-4.245	0.864	-6.014	0	15.427	4.734	19.95
The clusters of CYP 1A1 globular domain-CPR FMN domain complexes were colored based on RMSDFMN (see Methods section). This analysis was performed on the top 15 energetically ranked (ReprE) complexes from the 40 complexes saved. 4 docking runs were performed, one for each of the chains (A-D) of the CYP 1A1 globular domain in the crystal structure, and from each the 10 highest ranked (in size) comp…
